# Supplementary material for: Analysis of Sanitizer Rotation on the Susceptibility, Biofilm Forming Ability and Caco-2 Cell Adhesion and Invasion of Listeria
Source: Pathogens. 2022 Aug 24;11(9):961. doi: 10.3390/pathogens11090961 (PMC9502273; doi:10.3390/pathogens11090961)
Supplement: Supplementary file 1 [file pathogens-11-00961-s001.zip]

Archive with 1 entries (1 files):
- pathogens-1824360-supplementary.pdf
